# Supplementary material for: The Microbiome, Epigenome, and Diet in Adults with Obesity during Behavioral Weight Loss
Source: Nutrients. 2023 Aug 16;15(16):3588. doi: 10.3390/nu15163588 (PMC10458964; doi:10.3390/nu15163588)
Supplement: Supplementary file 1 [file nutrients-15-03588-s001.zip › nutrients-2483258-supplementary/HillKonigsberg_GutMBDNAmeDiet_Nutrients_SupplementaryTables 230616.xlsx]

## Sheet: Table Titles
Table S1. 130 metabolically-relevant KEGG pathways for inclusion in sensitivity analyses
Table S2. Dietary variables from Nutrition Data System for Research employed for integrated diet and microbiome analyses
Table S3. Full and reduced model results for integrated DNAme and microbiome analyses

## Sheet: Table S1
KEGG ID	Detail
hsa04920	Adipocytokine signaling pathway
hsa04933	AGE-RAGE signaling pathway in diabetic complications
hsa00250	Alanine, aspartate and glutamate metabolism
hsa04936	Alcoholic liver disease
hsa04925	Aldosterone synthesis and secretion
hsa00592	alpha-Linolenic acid metabolism
hsa00520	Amino sugar and nucleotide sugar metabolism
hsa04612	Antigen processing and presentation
hsa00590	Arachidonic acid metabolism
hsa00330	Arginine and proline metabolism
hsa00220	Arginine biosynthesis
hsa05412	Arrhythmogenic right ventricular cardiomyopathy
hsa00053	Ascorbate and aldarate metabolism
hsa04662	B cell receptor signaling pathway
hsa04976	Bile secretion
hsa01040	Biosynthesis of unsaturated fatty acids
hsa00780	Biotin metabolism
hsa00650	Butanoate metabolism
hsa04024	cAMP signaling pathway
hsa04973	Carbohydrate digestion and absorption
hsa04062	Chemokine signaling pathway
hsa04979	Cholesterol metabolism
hsa04713	Circadian entrainment
hsa04710	Circadian rhythm
hsa00020	Citrate cycle (TCA cycle)
hsa04610	Complement and coagulation cascades
hsa04927	Cortisol synthesis and secretion
hsa04625	C-type lectin receptor signaling pathway
hsa04934	Cushing syndrome
hsa00270	Cysteine and methionine metabolism
hsa04623	Cytosolic DNA-sensing pathway
hsa05415	Diabetic cardiomyopathy
hsa05414	Dilated cardiomyopathy
hsa04915	Estrogen signaling pathway
hsa00565	Ether lipid metabolism
hsa04975	Fat digestion and absorption
hsa00061	Fatty acid biosynthesis
hsa00071	Fatty acid degradation
hsa00062	Fatty acid elongation
hsa04664	Fc epsilon RI signaling pathway
hsa04666	Fc gamma R-mediated phagocytosis
hsa05418	Fluid shear stress and atherosclerosis
hsa00790	Folate biosynthesis
hsa00051	Fructose and mannose metabolism
hsa00052	Galactose metabolism
hsa04971	Gastric acid secretion
hsa04922	Glucagon signaling pathway
hsa00561	Glycerolipid metabolism
hsa00564	Glycerophospholipid metabolism
hsa00260	Glycine, serine and threonine metabolism
hsa00010	Glycolysis / Gluconeogenesis
hsa00630	Glyoxylate and dicarboxylate metabolism
hsa04929	GnRH secretion
hsa04912	GnRH signaling pathway
hsa04935	Growth hormone synthesis, secretion and action
hsa04640	Hematopoietic cell lineage
hsa00340	Histidine metabolism
hsa05410	Hypertrophic cardiomyopathy
hsa04657	IL-17 signaling pathway
hsa00562	Inositol phosphate metabolism
hsa04931	Insulin resistance
hsa04911	Insulin secretion
hsa04910	Insulin signaling pathway
hsa04672	Intestinal immune network for IgA production
hsa04670	Leukocyte transendothelial migration
hsa00591	Linoleic acid metabolism
hsa05417	Lipid and atherosclerosis
hsa00785	Lipoic acid metabolism
hsa00310	Lysine degradation
hsa04010	MAPK signaling pathway
hsa04950	Maturity onset diabetes of the young
hsa04916	Melanogenesis
hsa04978	Mineral absorption
hsa04650	Natural killer cell mediated cytotoxicity
hsa04613	Neutrophil extracellular trap formation
hsa00760	Nicotinate and nicotinamide metabolism
hsa00910	Nitrogen metabolism
hsa04621	NOD-like receptor signaling pathway
hsa04932	Non-alcoholic fatty liver disease
hsa00670	One carbon pool by folate
hsa04913	Ovarian steroidogenesis
hsa00190	Oxidative phosphorylation
hsa04921	Oxytocin signaling pathway
hsa04972	Pancreatic secretion
hsa00770	Pantothenate and CoA biosynthesis
hsa04928	Parathyroid hormone synthesis, secretion and action
hsa00040	Pentose and glucuronate interconversions
hsa00030	Pentose phosphate pathway
hsa00360	Phenylalanine metabolism
hsa00400	Phenylalanine, tyrosine and tryptophan biosynthesis
hsa04611	Platelet activation
hsa00860	Porphyrin metabolism Title changed!
hsa03320	PPAR signaling pathway
hsa00120	Primary bile acid biosynthesis
hsa04914	Progesterone-mediated oocyte maturation
hsa04917	Prolactin signaling pathway
hsa00640	Propanoate metabolism
hsa04974	Protein digestion and absorption
hsa00620	Pyruvate metabolism
hsa04923	Regulation of lipolysis in adipocytes
hsa04926	Relaxin signaling pathway
hsa04924	Renin secretion
hsa04614	Renin-angiotensin system
hsa00830	Retinol metabolism
hsa00740	Riboflavin metabolism
hsa04622	RIG-I-like receptor signaling pathway
hsa04970	Salivary secretion
hsa00600	Sphingolipid metabolism
hsa00500	Starch and sucrose metabolism
hsa00100	Steroid biosynthesis
hsa00140	Steroid hormone biosynthesis
hsa00920	Sulfur metabolism
hsa04660	T cell receptor signaling pathway
hsa04658	Th1 and Th2 cell differentiation
hsa04659	Th17 cell differentiation
hsa04714	Thermogenesis
hsa00730	Thiamine metabolism
hsa04919	Thyroid hormone signaling pathway
hsa04918	Thyroid hormone synthesis
hsa04620	Toll-like receptor signaling pathway
hsa00380	Tryptophan metabolism
hsa04940	Type I diabetes mellitus
hsa04930	Type II diabetes mellitus
hsa00350	Tyrosine metabolism
hsa00130	Ubiquinone and other terpenoid-quinone biosynthesis
hsa00290	Valine, leucine and isoleucine biosynthesis
hsa00280	Valine, leucine and isoleucine degradation
hsa05416	Viral myocarditis
hsa00750	Vitamin B6 metabolism
hsa04977	Vitamin digestion and absorption

## Sheet: Table S2
Nutrients	Food Subgroups	Food Groups	Healthy Eating Index (HEI) Components
% Calories from Alcohol	Citrus Juice	Fruits (FRU)	Total Fruit
% Calories from Carbohydrate	Fruit excluding Citrus Fruit	Vegetables (VEG)	Whole Fruit
% Calories from Fat	Dark-green Vegetables	Products made with whole grains (GRW)	Total Vegetables
% Calories from MUFA	Deep-yellow Vegetables	Products made with some whole grains (GRS)	Greens and Beans
% Calories from Protein	Tomato	Products made with refined grains (GRR)	Whole Grains
% Calories from PUFA	White Potatoes	Beef, veal, and game (MRF)	Dairy
% Calories from SFA	Fried Potatoes	Pork, cold cuts, and sausages (MCF)	Protein Foods
3-Methylhistidine (mg)	Other Starchy Vegetables	Lean poultry (MPL)	Seafood and Plant Proteins
Added Sugars (by Available Carbohydrate) (g)	Legumes (cooked dried beans)	Eggs, nuts, seeds, and meat alternatives (MOF)	Fatty Acids
Added Sugars (by Total Sugars) (g)	Other Vegetables	Reduced fat milk (DMR)	Refined Grains
Alanine (g)	Grains, Flour and Dry Mixes - Refined Grain	Sweets, sauces, and candies (SWT)	Sodium
Alcohol (g)	Loaf-type Bread and Plain Rolls - Refined Grain	Miscellaneous (MSC)	Added Sugars
Alpha-Carotene (provitamin A carotenoid) (mcg)	Other Breads (quick breads, corn muffins, tortillas) - Refined Grain	Full fat cheeses (DCF)	Saturated Fats
Animal Protein (g)	Pasta - Refined Grain	Dairy-based desserts (DOT)	Total Score
Arginine (g)	Cakes, Cookies, Pies, Pastries, Danish, Doughnuts and Cobblers - Refined Grain	Reduced fat margarines (FMR)
Ash (g)	Beef	Oils (FOF)
Aspartic Acid (g)	Lean Poultry	Butter and animal fats (FAF)
Available Carbohydrate (g)	Cold Cuts and Sausage	Regular salad dressings (FDF)
Beta-Carotene (provitamin A carotenoid) (mcg)	Eggs	Unsweetened beverages (BVU)
Beta-Carotene Equivalents (derived from provitamin A carotenoids) (mcg)	Nuts and Seeds	Beer, wine, and liquors (BVE)
Beta-Cryptoxanthin (provitamin A carotenoid) (mcg)	Milk - Reduced Fat
Betaine (mg)	Cheese - Full Fat
Beta-Tocopherol (mg)	Margarine - Reduced Fat
Biochanin A (mg)	Oil
Caffeine (mg)	Butter and Other Animal Fats - Regular
Calcium (mg)	Salad Dressing - Regular
Cholesterol (mg)	Sugar
Cholesterol to Saturated Fatty Acid Index	Unsweetened Coffee
Choline (mg)	Sauces and Condiments - Reduced Fat
CLA cis-9, trans-11 (g)
CLA trans-10, cis-12 (g)
Copper (mg)
Coumestrol (mg)
Cystine (g)
Daidzein (mg)
Delta-Tocopherol (mg)
Dietary Folate Equivalents (mcg)
Energy (kcal)
Energy (kj)
Formononetin (mg)
Fructose (g)
Galactose (g)
Gamma-Tocopherol (mg)
Genistein (mg)
Glucose (g)
Glutamic Acid (g)
Gluten (g)
Glycemic Index (bread reference)
Glycemic Index (glucose reference)
Glycemic Load (bread reference)
Glycemic Load (glucose reference)
Glycine (g)
Glycitein (mg)
Histidine (g)
Inositol (g)
Insoluble Dietary Fiber (g)
Iron (mg)
Isoleucine (g)
Lactose (g)
Lariciresinol (mcg)
Leucine (g)
Lutein + Zeaxanthin (mcg)
Lycopene (mcg)
Lysine (g)
Magnesium (mg)
Maltose (g)
Manganese (mg)
Mannitol (g)
Matairesinol (mcg)
Methionine (g)
MUFA 14:1 (myristoleic acid) (g)
MUFA 16:1 (palmitoleic acid) (g)
MUFA 18:1 (oleic acid) (g)
MUFA 20:1 (gadoleic acid) (g)
MUFA 22:1 (erucic acid) (g)
Natural Alpha-Tocopherol (RRR-alpha-tocopherol or d-alpha-tocopherol) (mg)
Natural Folate (food folate) (mcg)
Niacin (vitamin B3) (mg)
Niacin Equivalents (mg)
Nitrogen (g)
Omega-3 Fatty Acids (g)
Omega-6 Fatty Acids (g)
Oxalic Acid (mg)
Pantothenic Acid (mg)
Pectins (g)
Phenylalanine (g)
Phosphorus (mg)
Phytic Acid (mg)
Pinitol (g)
Pinoresinol (mcg)
Polyunsaturated to Saturated Fat Ratio
Potassium (mg)
Proline (g)
PUFA 18:2 (linoleic acid, undifferentiated) (g)
PUFA 18:2 n-6 (linoleic acid [LA]) (g)
PUFA 18:3 (linolenic acid, undifferentiated) (g)
PUFA 18:3 n-3 (alpha-linolenic acid [ALA]) (g)
PUFA 18:3 n-6 (gamma-linolenic acid [GLA]) (g)
PUFA 18:4 (parinaric acid) (g)
PUFA 20:4 (arachidonic acid, undifferentiated) (g)
PUFA 20:4 n-6 (arachidonic acid [AA]) (g)
PUFA 20:5 n-3 (eicosapentaenoic acid [EPA]) (g)
PUFA 22:5 n-3 (docosapentaenoic acid [DPA]) (g)
PUFA 22:6 n-3 (docosahexaenoic acid [DHA]) (g)
Refined Grains (ounce equivalents)
Retinol (mcg)
Riboflavin (vitamin B2) (mg)
Secoisolariciresinol (mcg)
Selenium (mcg)
Serine (g)
SFA 10:0 (capric acid) (g)
SFA 12:0 (lauric acid) (g)
SFA 14:0 (myristic acid) (g)
SFA 16:0 (palmitic acid) (g)
SFA 17:0 (margaric acid) (g)
SFA 18:0 (stearic acid) (g)
SFA 20:0 (arachidic acid) (g)
SFA 22:0 (behenic acid) (g)
SFA 4:0 (butyric acid) (g)
SFA 6:0 (caproic acid) (g)
SFA 8:0 (caprylic acid) (g)
Sodium (mg)
Solid Fats (g)
Soluble Dietary Fiber (g)
Sorbitol (g)
Starch (g)
Sucrose (g)
Synthetic Folate (folic acid) (mcg)
Tagatose (mg)
Thiamin (vitamin B1) (mg)
Threonine (g)
Total Alpha-Tocopherol Equivalents (mg)
Total Carbohydrate (g)
Total Conjugated Linoleic Acid (CLA 18:2) (g)
Total Dietary Fiber (g)
Total Fat (g)
Total Folate (mcg)
Total Grains (ounce equivalents)
Total Grams
Total Lignans (mcg)
Total Monounsaturated Fatty Acids (MUFA) (g)
Total Polyunsaturated Fatty Acids (PUFA) (g)
Total Protein (g)
Total Saturated Fatty Acids (SFA) (g)
Total Sugars (g)
Total Trans-Fatty Acids (TRANS) (g)
Total Vitamin A Activity (International Units) (IU)
Total Vitamin A Activity (Retinol Activity Equivalents) (mcg)
Total Vitamin A Activity (Retinol Equivalents) (mcg)
TRANS 16:1 (trans-hexadecenoic acid) (g)
TRANS 18:1 (trans-octadecenoic acid) (g)
TRANS 18:2 (trans-octadecadienoic acid) (g)
Tryptophan (g)
Tyrosine (g)
Valine (g)
Vegetable Protein (g)
Vitamin B-12 (cobalamin) (mcg)
Vitamin B-6 (pyridoxine, pyridoxyl, & pyridoxamine) (mg)
Vitamin C (ascorbic acid) (mg)
Vitamin D (calciferol) (mcg)
Vitamin D2 (ergocalciferol) (mcg)
Vitamin D3 (cholecalciferol) (mcg)
Vitamin E (International Units) (IU)
Vitamin E (Total Alpha-Tocopherol) (mg)
Vitamin K (phylloquinone) (mcg)
Water (g)
Whole Grains (ounce equivalents)
Xylitol (g)
Zinc (mg)

## Sheet: Table S3
Analysis	Time Point	CpG Probe ID	Bacteria Name	Correlation	p-value	FDR-adjusted p-value	CpG Chromosome	CpG Position	Gene Symbol	Gene Name	KEGG ID	KEGG Name	CpG Context
Full model	3 month	cg16473795	Lachnospiraceae NK4A136	-0.663436	1.14612e-09	0.049624	chrX	38371333	OTC	Ornithine Transcarbamylase	.	.	Intron
Full model	3 month	cg26266515	Megasphaera	0.830876	1.49831e-09	0.049624	chr8	47739090	CEBPD	CCAAT Enhancer Binding Protein Delta	.	.	Promoter, CpG Island
Reduced model	baseline	cg17587772	Ruminiclostridium	0.365106	7.89007e-07	0.0432628	chr6	85448378	NT5E	5'-Nucleotidase Ecto	hsa00760	Nicotinate & Nicotinamide Metabolism	Promoter
Reduced model	baseline	cg13180920	Ruminiclostridium	0.57832	2.7585e-07	0.0438282	chr21	45476260	COL18A1	Collagen Type XVIII Alpha 1 Chain	hsa04974	Protein Digestion & Absorption	Intron, CpG Island
Reduced model	baseline	cg01770598	Ruminiclostridium	0.651052	9.03786e-08	0.0287194	chr20	63318993	COL20A1	Collagen Type XX Alpha 1 Chain	hsa04974	Protein Digestion & Absorption	Intron
Reduced model	3 month	cg03257172	Lachnospiraceae UCG-001	-0.698214	1.57747e-06	0.0404904	chr1	200041155	NR5A2	Nuclear Receptor Subfamily 5 Group A Member 2	hsa04950	Maturity Onset Diabetes of the Young	Intron, Enhancer
Reduced model	3 month	cg04192393	Ruminococcaceae	-0.518634	3.15153e-06	0.0382722	chr15	63381087	CA12	Carbonic Anhydrase 12	hsa00910	Nitrogen Metabolism	Promoter/Enhancer, Intron
Reduced model	3 month	cg05927229	Akkermansia	-0.559461	9.86661e-07	0.0456134	chr6	1679640	GMDS	GDP-Mannose 4,6-Dehydratase	hsa00520	Amino Sugar & Nucleotide Sugar Metabolism	Intron, Enhancer
Reduced model	3 month	cg07747635	Lachnospiraceae UCG-001	-0.653342	3.32734e-07	0.0170812	chr3	194135961	HES1	Hes Family BHLH Transcription Factor 1	hsa04950	Maturity Onset Diabetes of the Young	Promoter
Reduced model	3 month	cg09921423	Ruminococcaceae NK4A214	-0.713475	4.37227e-07	0.016995	chr2	54123295	ACYP2	Acylphosphatase 2	hsa00620	Pyruvate Metabolism	Promoter, Intron, 5'UTR
Reduced model	3 month	cg09921423	Ruminococcaceae UCG-014	-0.638414	2.50774e-07	0.016995	chr2	54123295	ACYP2	Acylphosphatase 2	hsa00620	Pyruvate Metabolism	Promoter, Intron, 5'UTR
Reduced model	3 month	cg13974562	Ruminococcus 1	-0.0383257	3.20999e-07	0.0296796	chrX	153944654	RENBP	Renin Binding Protein	hsa00520	Amino Sugar & Nucleotide Sugar Metabolism	Promoter, 5'UTR
Reduced model	3 month	cg14606768	Akkermansia	-0.438523	1.78608e-07	0.0189789	chr5	39365713	C9	Complement C9	hsa04610	Complement and Coagulation Cascades	Intergenic
Reduced model	3 month	cg17137182	Lachnospiraceae UCG-001	-0.631611	3.27598e-08	0.0102141	chr7	83162968	PCLO	Piccolo Presynaptic Cytomatrix Protein	hsa04911	Insulin Secretion	Promoter, CpG Island
Reduced model	3 month	cg19129369	Lachnospiraceae UCG-001	-0.671038	4.94181e-08	0.0029643	chr4	154744097	LRAT	Lecithin Retinol Acyltransferase	hsa00830	Retinol Metabolism	Promoter, CpG Island, Intron, Exon
Reduced model	3 month	cg19129369	Lachnospiraceae UCG-001	-0.671038	4.94181e-08	0.00254602	chr4	154744097	LRAT	Lecithin Retinol Acyltransferase	hsa04977	Vitamin Digestion and Absorption	Promoter, CpG Island, Intron, Exon
Reduced model	3 month	cg21172458	Ruminococcus gnavus	0.348815	2.88039e-06	0.0382722	chr8	85438698	CA3	Carbonic Anhydrase 3	hsa00910	Nitrogen Metabolism	Promoter, CpG Island
Reduced model	3 month	cg23108245	Akkermansia	-0.419219	5.37936e-07	0.00742352	chr13	20489138	CRYL1	Crystallin Lambda 1	hsa00040	Pentose and Gucuronate Interconversions	Intron
Reduced model	3 month	cg25593916	Anaerostipes	-0.574923	6.74754e-07	0.0404744	chr1	42380446	RIMKLA	Ribosomal Modification Protein RimK Like Family Member A	hsa00250	Alanine, Aspartate & Glutamate Metabolism	Promoter, CpG Island
Reduced model	3 month	cg25703534	Akkermansia	-0.584514	1.09249e-07	0.00301528	chr7	65974445	GUSB	Glucuronidase Beta	hsa00040	Pentose and Gucuronate Interconversions	Intron
Reduced model	3 month	cg25703534	Akkermansia	-0.584514	1.09249e-07	0.00184937	chr7	65974445	GUSB	Glucuronidase Beta	hsa00053	Ascorbate and Aldarate Metabolism	Intron
Reduced model	3 month	cg25703534	Akkermansia	-0.584514	1.09249e-07	0.00347762	chr7	65974445	GUSB	Glucuronidase Beta	hsa00860	Porphyrin Metabolism	Intron
